# Supplementary material for: Discovery of a New Microbial Origin Cold-Active Neopullulanase Capable for Effective Conversion of Pullulan to Panose
Source: Int J Mol Sci. 2022 Jun 22;23(13):6928. doi: 10.3390/ijms23136928 (PMC9267027; doi:10.3390/ijms23136928)
Supplement: Supplementary file 1 [file ijms-23-06928-s001.zip]

Archive with 1 entries (1 files):
- ijms-1762780-supplementary.pdf
